# Supplementary material for: Genomic analysis and temperature-dependent transcriptome profiles of the rhizosphere originating strain Pseudomonas aeruginosa M18
Source: BMC Genomics. 2011 Aug 31;12:438. doi: 10.1186/1471-2164-12-438 (PMC3189399; doi:10.1186/1471-2164-12-438)
Supplement: Additional file 1 — Strain specific genes of P. aeruginosa M18. The strain-specific genes were predicted by proteins with low similarity to the other four sequenced P. aeruginosa strain genomes (under the expected threshold of 0.6 for identity or 0.7 for match length/query length) using the mGenomeSubtractor [28]. [file 1471-2164-12-438-S1.XLS]

## Sheet: sheet 1
Gene	Start	End	Length	AA Length	Strand	Product Name	Symbol	COG
PAM18_0076	88523	85872	2652	883	-	serine/threonine protein kinase PpkA	ppkA	RTKL
PAM18_0699	746446	747732	1287	428	+	integrase family protein	-	L
PAM18_0700	747725	749287	1563	520	+	phage integrase family protein	-	-
PAM18_0701	749244	751319	2076	691	+	Uncharacterized protein conserved in bacteria	-	S
PAM18_0702	752599	753069	471	156	+	hypothetical protein	-	-
PAM18_0703	755757	753430	2328	775	-	putative RecF/RecN/SMC N terminal domain	-	L
PAM18_0704	757936	759663	1728	575	+	Type III restriction enzyme, Mod subunit	-	L
PAM18_0705	759666	762314	2649	882	+	Type III restriction enzyme, Res subunit	-	KL
PAM18_0976	1063449	1063952	504	167	+	hypothetical protein	-	-
PAM18_1327	1454438	1453464	975	324	-	phage integrase family protein		L
PAM18_1328	1456059	1455619	441	146	-	hypothetical protein	-	-
PAM18_1329	1456610	1456335	276	91	-	hypothetical protein	-	-
PAM18_1330	1457788	1456610	1179	392	-	hypothetical protein	-	-
PAM18_1331	1458963	1458289	675	224	-	Eaa1	-	-
PAM18_1333	1460124	1459747	378	125	-	hypothetical protein	-	-
PAM18_1336	1464653	1464348	306	101	-	hypothetical protein	-	-
PAM18_1345	1474907	1475311	405	134	+	hypothetical protein	-	-
PAM18_1346	1475393	1475875	483	160	+	P27 family phage terminase small subunit	-	L
PAM18_1347	1475879	1477606	1728	575	+	Phage terminase-like protein	-	R
PAM18_1348	1477606	1478829	1224	407	+	Phage-related protein	-	S
PAM18_1349	1478807	1479460	654	217	+	Phage head maturation protease	-	R
PAM18_1350	1479471	1480673	1203	400	+	Predicted phage phi-C31 gp36 major capsid-like protein	-	R
PAM18_1351	1480931	1481251	321	106	+	hypothetical protein	-	-
PAM18_1352	1481468	1482019	552	183	+	hypothetical protein	-	-
PAM18_1353	1483083	1483868	786	261	+	hypothetical protein	-	-
PAM18_1354	1483925	1484290	366	121	+	hypothetical protein	-	-
PAM18_1355	1484474	1486615	2142	713	+	Phage-related minor tail protein	-	S
PAM18_1356	1486727	1487128	402	133	+	hypothetical protein	-	-
PAM18_1365	1494829	1495101	273	90	+	hypothetical bacteriophage protein		-
PAM18_2237	2420435	2423233	2799	932	+	type I restriction modification enzyme restriction subunit	hsdR	V
PAM18_2238	2423249	2424913	1665	554	+	type I restriction modification enzyme methylase subunit	hsdM	V
PAM18_2239	2424910	2426481	1572	523	+	type I restriction modification enzyme specificity subunit	hsdS	V
PAM18_2240	2426478	2428310	1833	610	+	putative ABC transporter	-	-
PAM18_2241	2428352	2429392	1041	346	+	hypothetical protein	-	-
PAM18_2387	2590152	2597417	7038	2345	+	Polyketide synthase modules and related proteins	pltB	Q
PAM18_2423	2647395	2646367	1029	342	-	phage integrase family protein	-	-
PAM18_2426	2648997	2648533	465	154	-	hypothetical protein	-	-
PAM18_2428	2653642	2654166	525	174	+	hypothetical protein	-	-
PAM18_2430	2655637	2654738	900	299	-	recombination and repair protein	recT	L
PAM18_2431	2656558	2655650	909	302	-	Phage-related protein	-	L
PAM18_2432	2657179	2656997	183	60	-	hypothetical protein	-	-
PAM18_2436	2658867	2659451	585	194	+	acetyltransferase		R
PAM18_2437	2660592	2660936	345	114	+	hypothetical protein	-	-
PAM18_2438	2662685	2661789	897	298	-	hypothetical protein	-	-
PAM18_2439	2663587	2662730	858	285	-	Predicted transcriptional regulator	-	K
PAM18_2441	2665058	2665951	894	297	+	hypothetical protein		-
PAM18_2442	2666010	2666609	600	199	+	hypothetical protein	-	-
PAM18_2446	2669118	2669381	264	87	+	hypothetical protein	-	-
PAM18_2448	2670052	2670444	393	130	+	hypothetical protein	-	-
PAM18_2449	2670580	2671278	699	232	+	hypothetical protein	-	-
PAM18_2452	2674178	2675653	1476	491	+	Bacteriophage capsid protein	-	R
PAM18_2453	2675650	2676846	1197	398	+	ClpP protease	clpP	OU
PAM18_2454	2676843	2677205	363	120	+	hypothetical protein	-	-
PAM18_2455	2677272	2678267	996	331	+	hypothetical protein	-	-
PAM18_2456	2679291	2680037	747	248	+	hypothetical protein	-	-
PAM18_2457	2680269	2680709	441	146	+	hypothetical protein	-	-
PAM18_2458	2681316	2684198	2883	960	+	Mu-like prophage protein	-	R
PAM18_2459	2684195	2684605	411	136	+	hypothetical protein	-	-
PAM18_2460	2684654	2688205	3552	1183	+	hypothetical protein	-	-
PAM18_2461	2688205	2689206	1002	333	+	hypothetical protein	-	-
PAM18_2462	2689194	2690063	870	289	+	hypothetical protein	-	-
PAM18_2463	2690315	2691820	1506	501	+	hypothetical protein	-	-
PAM18_2464	2691820	2692056	237	78	+	hypothetical protein	-	-
PAM18_2619	2887352	2888338	987	328	+	hypothetical protein	-	-
PAM18_2727	3040076	3040594	519	172	+	hypothetical protein	-	-
PAM18_2843	3173153	3173419	267	88	+	trehalose-6-phosphate hydrolase (Alpha,alpha-phosphotrehalase)	-	G
PAM18_3530	3930341	3929427	915	304	-	hypothetical protein		-
PAM18_3704	4112322	4113911	1590	529	+	hypothetical protein	-	-
PAM18_3767	4181757	4181593	165	54	-	Predicted transcriptional regulator	-	K
PAM18_3940	4372006	4371608	399	132	-	Flagellin-specific chaperone	fliS	NUO
PAM18_3945	4380632	4379016	1617	538	-	Isopropylmalate/homocitrate/citramalate synthases	-	E
PAM18_3946	4381685	4380636	1050	349	-	3-demethylubiquinone-9 3-methyltransferase	-	H
PAM18_3947	4382993	4382226	768	255	-	CMP-2-keto-3-deoxyoctulosonic acid synthetase	-	M
PAM18_3948	4384192	4383038	1155	384	-	hypothetical protein	-	-
PAM18_3949	4385513	4384440	1074	357	-	hypothetical protein	-	-
PAM18_3950	4386210	4385590	621	206	-	Acetyltransferase (isoleucine patch superfamily)	-	I
PAM18_3951	4387337	4386207	1131	376	-	Phenylpropionate dioxygenase and related ring-hydroxylating dioxygenases, large terminal subunit	-	PR
PAM18_3952	4387987	4387355	633	210	-	Acetyltransferase	-	E
PAM18_3953	4388765	4387998	768	255	-	oxidoreductase, short chain dehydrogenase/reductase family	-	QR
PAM18_4215	4656854	4657081	228	75	+	hypothetical protein	-	-
PAM18_4320	4766107	4765886	222	73	-	hypothetical protein	-	-
PAM18_4321	4766602	4768083	1482	493	+	Uncharacterized conserved protein	-	S
PAM18_4779	5290091	5289591	501	166	-	hypothetical protein	-	-
PAM18_5277	5863657	5863376	282	93	-	hypothetical protein		-
PAM18_5347	5940142	5940011	132	43	-	hypothetical protein	-	-
PAM18_5638	6264450	6265652	1203	400	+	Predicted acyltransferases	-	I
PAM18_5670	6298877	6299845	969	322	+	hypothetical protein	-	R
PAM18_5671	6299842	6300783	942	313	+	hypothetical protein	-	R
PAM18_5672	6300780	6302210	1431	476	+	cytochrome P450	-	Q
PAM18_5673	6302236	6303117	882	293	+	hypothetical protein	-	R
PAM18_5674	6303146	6304093	948	315	+	hypothetical protein	-	R
PAM18_5675	6304141	6305031	891	296	+	hypothetical protein	-	R
PAM18_5694	6323739	6323020	720	239	-	hypothetical protein	-	-
