# Supplementary material for: Genomic analysis and temperature-dependent transcriptome profiles of the rhizosphere originating strain Pseudomonas aeruginosa M18
Source: BMC Genomics. 2011 Aug 31;12:438. doi: 10.1186/1471-2164-12-438 (PMC3189399; doi:10.1186/1471-2164-12-438)
Supplement: Additional file 4 — Detailed comparative transcriptomic analysis of P. aeruginosa M18 at 28°C and 37°C. the complete lists of genes differentially regulated over two-fold with a p-value of 0.05 or lower at the two temperatures of 28°C and 37°C. [file 1471-2164-12-438-S4.XLS]

## Sheet: Sheet1
Down-regulated gene at 28℃							Up-regulated gene at 28℃
Function	Gene	Product name	fold change	symbol			Functions	Genes	Product Name	Fold change	Symbol
Virulence related	PAM18_3170	LasA protease precursor	2.25965	lasA			Energy production and conversion	PAM18_1548	putative pyruvate dehydrogenase E1 component, alpha subunit	2.14879
16	PAM18_0026	phospholipase C, PlcB	3.27024	plcB			TCA cycle-related genes	PAM18_1549	putative pyruvate dehydrogenase E1 component, beta chain	2.11048
hydrogen cyanide synthase	PAM18_2840	hydrogen cyanide synthase HcnC	2.94188	hcnC			3	PAM18_1550	branched-chain alpha-keto acid dehydrogenase subunit E2	2.11756
	PAM18_2841	hydrogen cyanide synthase HcnB	2.14693	hcnB				PAM18_3583	cytochrome o ubiquinol oxidase subunit III	2.31745	cyoC
	PAM18_2842	hydrogen cyanide synthase HcnA	1.52284	hcnA			Oxidative phosphorylation	PAM18_3585	cytochrome o ubiquinol oxidase subunit II	2.71688	cyoA
type II secretion system	PAM18_1859	secretion protein XcpP	2.21324	xcpP			8	PAM18_3856	periplasmic nitrate reductase protein NapE	1.5793	napE
	PAM18_1860	general secretion pathway protein E	2.70519	xcpR				PAM18_3857	ferredoxin protein NapF	2.24998	napF
	PAM18_1862	general secretion pathway protein G	1.62059	xcpT				PAM18_3858	NapD protein of periplasmic nitrate reductase	1.48925	napD
type III secretion system	PAM18_3332	ExsD	2.04546	exsD				PAM18_3859	nitrate reductase catalytic subunit	2.17706	napA
	PAM18_3335	hypothetical protein	2.72564	-				PAM18_3860	cytochrome c-type protein NapB precursor	2.33601	napB
	PAM18_3336	exoenzyme S synthesis protein C	2.83829	exsC				PAM18_3861	cytochrome c-type protein NapC	3.09941	napC
	PAM18_3337	Translocator outer membrane protein PopD precursor	2.23217	popD				PAM18_1124	cysteine desulfurase	2.03273	iscS
	PAM18_3338	translocator protein PopB	2.30582	popB			FeS cluster assembly	PAM18_1125	scaffold protein	1.74993	iscU
	PAM18_3339	regulatory protein PcrH	2.4286	pcrH			3	PAM18_1126	putative iron-binding protein IscA	2.20254	iscA
	PAM18_3340	type III secretion protein PcrV	2.31253	pcrV				PAM18_4919	nitrate-inducible formate dehydrogenase, gamma subunit	1.56734	fdnI
	PAM18_0046	exoenzyme T	2.10613	exoT			Glyoxylate metabolism	PAM18_4920	nitrate-inducible formate dehydrogenase, beta subunit	1.63851	fdnH
Regulation	PAM18_3699	autoinducer synthesis protein LasI	2.53073	lasI			3	PAM18_4921	formate dehydrogenase-O, major subunit	1.59147	fdnG
Alkaline protease	PAM18_3782	alkaline metalloproteinase precursor	4.41814	aprA				PAM18_0614	hypothetical protein	2.60815
	PAM18_3783	alkaline protease secretion outer membrane protein AprF precursor	6.70819	aprF			Phage-related genes	PAM18_0616	putative lytic enzyme	3.26997
	PAM18_3784	alkaline protease secretion protein AprE	11.4378	aprE			17	PAM18_0617	hypothetical protein	2.29037
	PAM18_3785	alkaline protease secretion protein AprD	11.3844	aprD				PAM18_0619	hypothetical protein	8.48513
Benzonate degradation	PAM18_0222	putative CoA transferase, subunit A	5.52323	-				PAM18_0620	hypothetical protein	6.07333
17	PAM18_0223	putative CoA transferase, subunit B	4.6914	-				PAM18_0622	hypothetical protein	6.51124	-
	PAM18_0224	beta-ketoadipyl CoA thiolase	3.12127	pcaF				PAM18_0623	hypothetical protein	5.31283	-
	PAM18_0250	putative 3-polyprenyl-4-hydroxybenzoate decarboxylase	2.27472	-				PAM18_0624	putative minor tail protein L	3.90592	-
	PAM18_4166	transcriptional regulator PhhR	2.12278	phhR				PAM18_0626	putative bacteriophage protein	4.17081	-
	PAM18_4167	phenylalanine 4-monooxygenase	78.8671	phhA				PAM18_0627	putative phage-related protein, tail component	4.54354	-
	PAM18_4168	pterin-4-alpha-carbinolamine dehydratase	18.3681	phhB				PAM18_1347	Phage terminase-like protein	2.96803	-
	PAM18_4169	aromatic amino acid aminotransferase	12.4782	phhC			M18_Prophage_1	PAM18_1349	Phage head maturation protease	3.35257	-
	PAM18_4173	aromatic amino acid transport protein AroP2	15.8614	aroP2				PAM18_1350	Predicted phage phi-C31 gp36 major capsid-like protein	2.29647	-
	PAM18_4174	4-hydroxyphenylpyruvate dioxygenase	57.0847	hpd				PAM18_1352	hypothetical protein	2.073
	PAM18_2525	anthranilate dioxygenase reductase	3.81273	antC				PAM18_1353	hypothetical protein	1.76341
	PAM18_2526	anthranilate dioxygenase small subunit	11.3812	antB				PAM18_1354	hypothetical protein	1.87506
	PAM18_2527	anthranilate dioxygenase large subunit	11.5078	antA				PAM18_1355	Phage-related minor tail protein	2.95359
	PAM18_2530	muconate cycloisomerase I	23.3052	catB				PAM18_2237	type I restriction modification enzyme restriction subunit	2.36698	hsdR
	PAM18_2531	muconolactone delta-isomerase	16.8531	catC			Type I restriction modification	PAM18_2238	type I restriction modification enzyme methylase subunit	1.83796	hsdM
	PAM18_2532	catechol 1,2-dioxygenase	14.7181	catA			2 M18_GI_2	PAM18_2384	PltR	1.59961	pltR
	PAM18_3036	homogentisate 1,2-dioxygenase	55.9744	hmgA			Plt secretion	PAM18_2393	PltZ	1.35395	pltZ
Energy Production and conversion	PAM18_1963	Na(+)-translocating NADH-quinone reductase subunit C	3.29494	nqrC			7	PAM18_2394	membrane fusion protein	1.54392	pltH
19	PAM18_1965	Na(+)-translocating NADH-quinone reductase subunit E	2.10207	nqrE			M18_GI_3	PAM18_2395	ATP-binding protein	2.11951	pltI
	PAM18_2326	NADH dehydrogenase subunit N	2.21749	nuoN				PAM18_2396	inner membrane permease protein	1.96797	pltJ
	PAM18_2327	NADH dehydrogenase subunit M	1.73251	nuoM				PAM18_2398	outer membrane channel protein	2.72483	pltN
	PAM18_2328	NADH dehydrogenase subunit L	2.50652	nuoL				PAM18_2399	putative transmembrane protein	2.70744	pltO
	PAM18_2330	NADH dehydrogenase subunit J	1.84906	nuoJ				PAM18_5670	hypothetical protein	4.24321
	PAM18_2331	NADH dehydrogenase subunit I	2.71781	nuoI			Cytochrome P450 island	PAM18_5671	hypothetical protein	2.83869
	PAM18_2333	NADH dehydrogenase subunit G	1.63257	nuoG			7	PAM18_5672	cytochrome P450	3.01748
	PAM18_2332	NADH dehydrogenase subunit H	2.26272	nuoH			M18_GI_5	PAM18_5673	hypothetical protein	3.97147
	PAM18_2335	NADH dehydrogenase subunit E	4.14486	nuoE				PAM18_5674	hypothetical protein	4.82364
	PAM18_3490	putative cytochrome oxidase subunit (cbb3-type)	2.57755	-				PAM18_5675	hypothetical protein	5.41997
	PAM18_3491	putative cytochrome c oxidase subunit	4.21854	-			Aromatic amino acid and benzonate degradation	PAM18_1599	acylamide amidohydrolase	3.11743	amiE
	PAM18_5681	F0F1 ATP synthase subunit epsilon	2.28026	atpC			9	PAM18_1600	putative chaperone	4.5285	-
	PAM18_5682	F0F1 ATP synthase subunit beta	3.799	atpD				PAM18_1601	aliphatic amidase expression-regulating protein	3.45861	amiC
	PAM18_5683	F0F1 ATP synthase subunit gamma	3.2238	atpG				PAM18_1602	aliphatic amidase regulator	3.40954	amiR
	PAM18_5684	F0F1 ATP synthase subunit alpha	2.14609	atpA				PAM18_1603	hypothetical protein	2.56059	-
	PAM18_5685	F0F1 ATP synthase subunit delta	2.25407	atpH				PAM18_2791	branched-chain alpha-keto acid dehydrogenase subunit E2	2.16586	bkdB
	PAM18_5686	F0F1 ATP synthase subunit B	2.3311	atpF				PAM18_2792	2-oxoisovalerate dehydrogenase (beta subunit)	1.84163	bkdA2
	PAM18_5688	F0F1 ATP synthase subunit A	2.35774	atpB				PAM18_2793	2-oxoisovalerate dehydrogenase (alpha subunit)	1.66671	bkdA1
Transporter	PAM18_0605	putative binding protein component of ABC transporter	5.47701	-				PAM18_1584	binding protein component of ABC phosphonate transporter	2.58863	-
18	PAM18_0606	putative permease of ABC transporter	2.43791	-			Phosphate uptake	PAM18_1585	phosphonate transport protein PhnE	1.63712	phnE
	PAM18_1782	putative binding protein component of ABC sugar transporter	2.90797	-			7	PAM18_1586	putative transcriptional regulator	1.7571	-
	PAM18_1783	putative permease of ABC sugar transporter	2.25031	-				PAM18_1590	putative phosphonate metabolism protein	1.591	phnJ
	PAM18_1785	putative ATP-binding component of ABC transporter	2.04288	-				PAM18_3853	two-component sensor PhoQ	2.17733	phoQ
	PAM18_2831	putative binding protein component of ABC transporter	3.63746	-				PAM18_3854	two-component response regulator PhoP	2.68801	phoP
	PAM18_2832	putative amino acid permease	2.48176	-				PAM18_2979	copper resistance protein A precursor	1.53755	pcoA
	PAM18_3039	putative major facilitator superfamily (MFS) transporter	2.1915	-			Copper resistance	PAM18_2980	copper resistance protein B precursor	1.4384	pcoB
	PAM18_3041	putative H+/gluconate symporter	13.2739	-			2	PAM18_3095	ribokinase	1.66296	rbsK
	PAM18_3042	3-hydroxybutyrate dehydrogenase	6.9321	bdhA			Pentose phosphate	PAM18_3096	ribose operon repressor RbsR	1.90658	rbsR
	PAM18_3043	putative short-chain fatty acid transporter	2.40282	-			3	PAM18_3098	ribose transport protein RbsA	1.84712	rbsA
	PAM18_3002	serine/threonine transporter SstT	2.17	-				PAM18_3099	binding protein component precursor of ABC ribose transporter	1.62373	rbsB
	PAM18_3003	putative amino acid permease	2.5436	-			phzH	PAM18_0053	potential phenazine-modifying enzyme	5.07732	phzH
	PAM18_3206	sulfite reductase	2.03787	cysI			rhlI	PAM18_1489	autoinducer synthesis protein RhlI	2.18187	rhlI
	PAM18_3207	hypothetical protein	2.45956	-			qscR	PAM18_3144	quorum-sensing control repressor	6.10022	qscR
	PAM18_5348	hypothetical protein	2.11438	-			Others
	PAM18_5349	putative permease of ABC transporter	3.02416	-			Energy production and conversion	PAM18_0444	putative acyl-CoA transferase	4.10279	-
	PAM18_5350	putative ATP-binding/permease fusion ABC transporter	2.69903	-			6	PAM18_1129	ferredoxin	2.11661	fdx2
ribosomal protein	PAM18_0656	50S ribosomal protein L11	2.44598	rplK				PAM18_1401	glycerol-3-phosphate dehydrogenase	4.33921	glpD
42	PAM18_0657	50S ribosomal protein L1	2.68313	rplA				PAM18_5299	putative oxidoreductase	2.45746	-
	PAM18_0658	50S ribosomal protein L10	2.36068	rplJ				PAM18_5447	putative oxidoreductase	2.0739	-
	PAM18_0659	50S ribosomal protein L7/L12	3.28539	rplL				PAM18_5448	putative cytochrome c(mono-heme type)	2.3474	-
	PAM18_0660	DNA-directed RNA polymerase subunit beta	1.78453	rpoB			Cell division and chromosome partitioning	PAM18_3520	cell division protein ZipA	2.60563	zipA
	PAM18_0661	DNA-directed RNA polymerase subunit beta'	2.67431	rpoC			2	PAM18_4499	cell division protein FtsA	2.00077	ftsA
	PAM18_0662	30S ribosomal protein S12	2.21325	rpsL			Amino acid transport and metabolism	PAM18_0530	putative class III pyridoxal phosphate-dependent aminotransferase	2.35319	-
	PAM18_0663	30S ribosomal protein S7	2.36531	rpsG			10	PAM18_2176	glutamate carboxypeptidase	2.16499	cpg2
	PAM18_0664	elongation factor G	2.53816	fusA1				PAM18_2261	putative periplasmic spermidine/putrescine-binding protein	2.95778	-
	PAM18_0666	30S ribosomal protein S10	1.76994	rpsJ				PAM18_2734	putative transporter, LysE family	2.57821	-
	PAM18_0667	50S ribosomal protein L3	1.93469	rplC				PAM18_4957	3-dehydroquinate dehydratase	2.63611	aroQ1
	PAM18_0668	50S ribosomal protein L4	3.02466	rplD				PAM18_4970	putative branched-chain amino acid ABC transporter, periplasmic component	2.16273	-
	PAM18_0669	50S ribosomal protein L23	4.2016	rplW				PAM18_0310	putative binding protein component of ABC transporter	2.05739	-
	PAM18_0670	50S ribosomal protein L2	3.10953	rplB				PAM18_1073	putative amino acid binding protein	2.50954	-
	PAM18_0671	30S ribosomal protein S19	3.7932	rpsS				PAM18_1490	cyclohexadienyl dehydratase precursor	2.35533	pheC
	PAM18_0673	30S ribosomal protein S3	2.45525	rpsC				PAM18_4261	hypothetical protein	2.53903	-
	PAM18_0674	50S ribosomal protein L16	3.14326	rplP			Nucleotide transport and metabolism	PAM18_0441	phenylhydantoinase	2.44259	dht
	PAM18_0675	50S ribosomal protein L29	4.2489	rpmC			6	PAM18_0531	putative glutamine amidotransferase	3.88148	-
	PAM18_0676	30S ribosomal protein S17	3.69923	rpsQ				PAM18_3317	hypothetical protein	2.04944	-
	PAM18_0677	50S ribosomal protein L14	2.72857	rplN				PAM18_3617	ureidoglycolate hydrolase	2.01918	-
	PAM18_0678	50S ribosomal protein L24	3.11309	rplX				PAM18_5294	ADP-ribose diphosphatase NudE	2.0232	nudE
	PAM18_0679	50S ribosomal protein L5	3.32942	rplE				PAM18_3136	putative hydrolase	2.01325	-
	PAM18_0680	30S ribosomal protein S14	1.69342	rpsN			Carbohydrate transport and metabolism	PAM18_1491	hypothetical protein	2.15588	-
	PAM18_0681	30S ribosomal protein S8	1.44749	rpsH				PAM18_5676	putative major facilitator superfamily (MFS) transporter	3.10242
	PAM18_0682	50S ribosomal protein L6	2.54744	rplF			Coenzyme metabolism	PAM18_2580	hypothetical protein	2.48391	-
	PAM18_0683	50S ribosomal protein L18	2.45019	rplR			4	PAM18_5433	omega amino acid--pyruvate transaminase	2.12637	-
	PAM18_0684	30S ribosomal protein S5	2.08708	rpsE				PAM18_5637	pyridoxamine kinase	2.33203	pdxY
	PAM18_0685	50S ribosomal protein L30	2.26541	rpmD				PAM18_0747	putative monooxygenase	2.23883	pqsL
	PAM18_0686	50S ribosomal protein L15	2.29581	rplO			Lipid metabolism	PAM18_0445	glutaryl-CoA dehydrogenase	4.82891	gcdH
	PAM18_0687	preprotein translocase subunit SecY	1.53136	secY			8	PAM18_1219	hypothetical protein	2.19385	-
	PAM18_0688	50S ribosomal protein L37	1.45149	rpmJ				PAM18_3145	putative desaturase	18.1718	-
	PAM18_0689	30S ribosomal protein S13	2.28597	rpsM				PAM18_3472	putative 3-hydroxyisobutyrate dehydrogenase	2.49327	-
	PAM18_0690	30S ribosomal protein S11	2.41102	rpsK				PAM18_5203	hypothetical protein	4.14561	-
	PAM18_0692	DNA-directed RNA polymerase subunit alpha	2.38828	rpoA				PAM18_1016	acyl-CoA synthetase	4.96241	-
	PAM18_0693	50S ribosomal protein L17	2.82109	rplQ				PAM18_1078	AMP-binding domain protein	2.27563	-
	PAM18_4524	50S ribosomal protein L13	2.31227	rplM				PAM18_3172	putative acyl carrier protein	2.40206	-
	PAM18_4553	RNA polymerase factor sigma-54	2.16858	rpoN			Translation,ribosomal structure and biogenesis	PAM18_1432	bifunctional UDP-glucuronic acid decarboxylase/UDP-4-amino-4-deoxy-L-arabinose formyltransferase	2.13523	-
	PAM18_5045	30S ribosomal protein S18	2.64655	rpsR			3	PAM18_2607	PvdYII	2.81372	-
	PAM18_5046	30S ribosomal protein S6	2.0522	rpsF				PAM18_5047	putative rRNA methylase	2.20347	-
	PAM18_5164	50S ribosomal protein L31	3.70645	rpmE			Transcription	PAM18_0792	putative transcriptional regulator	2.15916	-
	PAM18_5697	ribonuclease P	2.52803	rnpA			5	PAM18_0975	putative transcriptional regulator	2.2192	-
	PAM18_5698	50S ribosomal protein L34	2.63998	rpmH				PAM18_3016	putative transcriptional regulator	2.54898	-
phenazine related	PAM18_0721	putative pyridoxamine 5'-phosphate oxidase	2.32988	phzG1				PAM18_0807	putative transcriptional regulator, GntR family	2.00826	-
17	PAM18_0722	putative phenazine biosynthesis protein	1.93875	phzF1				PAM18_3383	putative transcriptional regulator	2.00485	-
	PAM18_0723	phenazine biosynthesis protein PhzE	2.20847	phzE1			Cell envelope biogenesis,outer membrane	PAM18_1151	putative peptidase	2.03222	-
	PAM18_0724	phenazine biosynthesis protein PhzD	2.75635	phzD1			4	PAM18_1460	putative outer membrane protein precursor	2.06525	-
	PAM18_0725	phenazine biosynthesis protein PhzC	3.57567	phzC1				PAM18_4250	hypothetical protein	2.20753	-
	PAM18_0726	putative phenazine biosynthesis protein	1.91864	phzB1				PAM18_3166	putative outer membrane protein precursor	3.20217	-
	PAM18_0727	putative phenazine biosynthesis protein	2.02597	phzA1			Cell motility and secretion	PAM18_2175	putative chemotaxis transducer	2.03027	-
	PAM18_0728	putative phenazine-specific methyltransferase	2.08196	phzM			8	PAM18_3934	flagellar hook-basal body protein FliE	2.41099	fliE
	PAM18_0729	putative outer membrane protein precursor	2.27252	opmD				PAM18_4055	chaperone CupC2	2.32121	cupC2
	PAM18_0730	putative Resistance-Nodulation-Cell Division (RND) efflux transporter	1.71719	mexI				PAM18_4748	putative pili assembly chaperone	2.84798	-
	PAM18_0731	putative Resistance-Nodulation-Cell Division (RND) efflux membrane fusion protein precursor	1.65041	mexH				PAM18_4749	putative type 1 pili usher protein CsuD	2.0103	-
	PAM18_3137	putative pyridoxamine 5'-phosphate oxidase	2.46776	phzG2				PAM18_1613	putative export chaperone involved in flagellar synthesis	2.19	flgN
	PAM18_3138	putative phenazine biosynthesis protein	2.46239	phzF2				PAM18_3939	flagellar protein FliS	2.21377	fliS
	PAM18_3140	phenazine biosynthesis protein PhzD	2.65673	phzD2				PAM18_3940	Flagellin-specific chaperone	2.16995	fliS
	PAM18_3141	phenazine biosynthesis protein PhzC	3.54444	phzC2			Posttranslational modification,protein turnover,chaperones	PAM18_1208	thiol:disulfide interchange protein DsbC	2.60954	dsbC
	PAM18_3142	putative phenazine biosynthesis protein	11.6208	phzB2			5	PAM18_2142	putative glutathione S-transferase	2.38282	-
	PAM18_3143	putative phenazine biosynthesis protein	4.85909	phzA2				PAM18_3152	putative glutathione S-transferase	2.25567	-
Amino acid metabolism	PAM18_3029	regulator of liu genes	19.2278	liuR				PAM18_3384	putative ClpA/B-type protease	2.29789	-
9	PAM18_3030	putative isovaleryl-CoA dehydrogenase	3.66326	liuA				PAM18_4876	SsrA-binding protein	2.1247	smpB
	PAM18_3033	methylcrotonyl-CoA carboxylase, alpha-subunit (biotin-containing)	2.90978	liuD			Inorganic ion transport and metabolism	PAM18_1466	putative heavy metal binding protein	2.21531	-
	PAM18_3044	acetyl-CoA acetyltransferase	3.92105	atoB			5	PAM18_1928	cytochrome C Snr1	2.56556	snr1
	PAM18_3045	putative CoA transferase, subunit B	19.3976	-				PAM18_3159	putative transporter	4.32481	-
	PAM18_3046	putative CoA transferase, subunit A	51.49	-				PAM18_5215	putative ABC-type phosphate/phosphonate transport system, periplasmic component	2.47949	-
	PAM18_5288	arginine deiminase	2.27777	arcA				PAM18_5388	magnesium/cobalt transport protein	2.11338	corA
	PAM18_5289	ornithine carbamoyltransferase	2.10408	arcB			Secondary metabolites biosynthesis,transport,and catabolism	PAM18_0187	hypothetical protein	2.79428	-
	PAM18_5290	carbamate kinase	2.3	arcC			2	PAM18_5266	putative short-chain dehydrogenase	2.28118	-
Iron uptake	PAM18_4792	hypothetical protein	2.74986	-			General function prediction only	PAM18_0625	hypothetical protein	2.48359	-
4	PAM18_4793	ferric iron-binding periplasmic protein HitA	2.26367	hitA			13	PAM18_1318	putative esterase	3.04348	-
	PAM18_4817	Haem/Haemoglobin uptake outer membrane receptor PhuR precursor	4.65738	phuR				PAM18_1492	putative chloramphenicol-sensitive protein	2.21206	-
	PAM18_4818	putative iron-sulfur cluster-binding protein, Rieske family	2.37479	-				PAM18_1536	putative epoxide hydrolase	2.01082	-
Others								PAM18_1540	hypothetical protein	3.29995	-
Energy production and conversion	PAM18_0517	cytochrome c-551 precursor	2.32688	nirM				PAM18_1750	CsaA protein	2.29223	csaA
12	PAM18_0518	nitrite reductase precursor	2.01389	nirS				PAM18_2255	chloroperoxidase precursor	2.52022	cpo
	PAM18_0909	inorganic pyrophosphatase	2.05168	ppa				PAM18_3163	putative hydrolase	2.45863	-
	PAM18_2309	nitric oxide dioxygenase	2.24333	fhp				PAM18_3613	putative transthyretin family protein	2.59953	-
	PAM18_2662	putative oxidoreductase	2.06888	-				PAM18_4060	hypothetical protein	2.20304
	PAM18_3458	succinyl-CoA synthetase subunit alpha	2.11412	sucD				PAM18_4311	putative transferase	3.01642	-
	PAM18_3459	succinyl-CoA synthetase subunit beta	2.44462	sucC				PAM18_4821	putative metal-binding protein	2.31425	-
	PAM18_3460	dihydrolipoamide dehydrogenase	1.93007	lpdG				PAM18_4847	hypothetical protein	2.26238	-
	PAM18_3461	dihydrolipoamide succinyltransferase	1.65334	sucB			Function unknown	PAM18_0039	hypothetical protein	2.10553	-
	PAM18_3462	2-oxoglutarate dehydrogenase E1 component	1.41778	sucA			43	PAM18_0097	hypothetical protein	2.16982	-
	PAM18_5039	hypothetical protein	2.44314	-				PAM18_0257	hypothetical protein	2.29186	-
	PAM18_5311	phosphoenolpyruvate carboxykinase	2.14005	pckA				PAM18_0258	secreted protein Hcp	7.87863	hcpB
Cell division and chromosome partitioning	PAM18_1872	hypothetical protein	2.02255	-				PAM18_0528	putative sulfurase	4.07206	-
2	PAM18_5693	tRNA uridine 5-carboxymethylaminomethyl modification enzyme GidA	2.55706	gidA				PAM18_0810	hypothetical protein	2.38937	-
Amino acid transport and metabolism	PAM18_0400	putative cystathionine gamma-lyase	2.43979	-				PAM18_1130	hypothetical protein	2.5544	-
8	PAM18_1817	similar to Asparagine synthase	3.22168	-				PAM18_1674	hypothetical protein	3.72918	-
	PAM18_2414	putative tryptophan oxygenase	2.2053	-				PAM18_1914	hypothetical protein	2.12886	-
	PAM18_2963	putative kynureninase	4.27571	-				PAM18_2091	hypothetical protein	2.2877	-
	PAM18_2982	putative pyridoxal-phosphate dependent enzyme	5.22088	-				PAM18_2157	7-cyano-7-deazaguanine reductase	2.30708	queF
	PAM18_3533	erythronate-4-phosphate dehydrogenase	2.38212	pdxB				PAM18_2287	hypothetical protein	2.02567	-
	PAM18_5214	urocanate hydratase	2.21639	hutU				PAM18_2630	putative MbtH-like protein	2.20378	-
	PAM18_3565	glutaminase-asparaginase	2.35702	ansB				PAM18_2671	hypothetical protein	2.09876	-
Nucleotide transport and metabolism	PAM18_2195	putative pyrophosphatase	2.11141	-				PAM18_2674	hypothetical protein	3.26651	-
7	PAM18_2346	adenylosuccinate lyase	2.33946	purB				PAM18_2675	hypothetical protein	3.81561	-
	PAM18_3304	amidotransferase	4.00826	-				PAM18_2676	hypothetical protein	5.58555	-
	PAM18_3878	ribonucleotide-diphosphate reductase subunit beta	3.15797	nrdB				PAM18_2678	hypothetical protein	2.44674	-
	PAM18_4093	phosphoribosylaminoimidazole synthetase	2.53161	purM				PAM18_2679	hypothetical protein	2.22635	-
	PAM18_5196	putative pyrophosphatase	2.0414	-				PAM18_2978	hypothetical protein	2.1744	-
	PAM18_5220	N-formimino-L-glutamate deiminase	3.21149	-				PAM18_3378	hypothetical protein	2.33832	-
Carbohydrate transport and metabolism	PAM18_1160	putative TRAP-type C4-dicarboxylate transport	2.04615	-				PAM18_3379	putative outer membrane protein	2.16238	-
5	PAM18_1372	hypothetical protein	2.21693	-				PAM18_3380	hypothetical protein	2.52839	-
	PAM18_2700	putative ATP-binding component of ABC maltose/mannitol transporter	2.27027	-				PAM18_3385	hypothetical protein	3.52717	-
	PAM18_3870	putative glucosyl transferase	2.35142	-				PAM18_3386	hypothetical protein	3.97199	-
	PAM18_4154	putative C4-dicarboxylate transporter	2.43532	-				PAM18_3387	hypothetical protein	3.30171	-
Coenzyme metabolism	PAM18_0886	bifunctional 3,4-dihydroxy-2-butanone 4-phosphate synthase/GTP cyclohydrolase II-like protein	2.11651	ribB				PAM18_3388	hypothetical protein	5.86667	-
4	PAM18_1967	putative thiamine biosynthesis lipoprotein	2.38107	-				PAM18_3389	hypothetical protein	4.39027	-
	PAM18_4044	quinolinate synthetase	2.4155	nadA				PAM18_3390	hypothetical protein	3.86034	-
	PAM18_4491	hypothetical protein	2.52256	-				PAM18_3475	putative periplasmic protein	2.14257	-
Lipid metabolism	PAM18_5108	putative acyl-CoA dehydrogenase	2.56673	-				PAM18_3619	secreted protein Hcp	7.87863	hcpB
3	PAM18_2481	AMP-binding domain protein	2.1301	-				PAM18_3544	hypothetical protein	2.01326	-
	PAM18_3535	3-oxoacyl-(acyl carrier protein) synthase II	2.26259	fabF2				PAM18_3620	hypothetical protein	2.07558	-
Translation,ribosomal structure and biogenesis	PAM18_0009	glycyl-tRNA synthetase subunit alpha	2.90303	glyQ				PAM18_4745	hypothetical protein	3.22842	-
8	PAM18_0019	peptide deformylase	2.4135	def				PAM18_4746	hypothetical protein	2.73423	-
	PAM18_1202	tRNA (guanine-N(1)-)-methyltransferase	3.25046	trmD				PAM18_4747	hypothetical protein	3.39107	-
	PAM18_1203	50S ribosomal protein L19	2.84209	rplS				PAM18_4750	hypothetical protein	2.31544	-
	PAM18_1829	glutamyl-tRNA synthetase	2.00828	gltX				PAM18_4939	hypothetical protein	2.0255	-
	PAM18_4762	peptide chain release factor 1	2.3317	prfA				PAM18_4946	hypothetical protein	2.16841	-
	PAM18_5454	ribonuclease PH	2.0341	rph				PAM18_5081	hypothetical protein	2.50247	-
	PAM18_5591	peptide chain release factor-like protein	2.18368	prfH				PAM18_5204	hypothetical protein	3.20043	-
Transcription	PAM18_0150	putative sigma-70 factor, ECF subfamily	3.11751	-				PAM18_5387	secreted protein Hcp	7.87863	hcpB
20	PAM18_0249	putative transcriptional regulator	2.12024	-				PAM18_5256	hypothetical protein	2.06275	-
	PAM18_0710	transcriptional regulator PchR	2.31137	pchR				PAM18_5410	hypothetical protein	2.06532	-
	PAM18_0945	putative transcriptional regulator	2.14535	-				PAM18_5503	hypothetical protein	2.03566	-
	PAM18_0966	putative transcriptional regulator	3.14066	-				PAM18_5650	hypothetical protein	2.12759	-
	PAM18_1156	putative transcriptional regulator	2.52295	-			Signal transduction mechanisms	PAM18_2130	putative universal stress protein	3.21249	-
	PAM18_1507	putative transcriptional regulator	2.60993	-			4	PAM18_2903	putative histidine kinase	3.19058	-
	PAM18_2031	putative transcriptional regulator	3.81122	-				PAM18_3377	serine/threonine phosphoprotein phosphatase Stp1	2.39164	stp1
	PAM18_2078	putative repressor of atu genes	2.14917	atuR				PAM18_3382	hypothetical protein	3.28124	-
	PAM18_2114	putative transcriptional regulator	2.05164	-			Intracellular trafficking and secretion	PAM18_1766	putative periplasmic inhibitor/zinc-resistance associated protein	2.97624	-
	PAM18_2280	putative transcriptional regulator	2.7079	-			Defense mechanisms	PAM18_3165	putative ATP-binding/permease fusion ABC transporter	3.34139	-
	PAM18_2571	ECF sigma factor FoxI	2.98688	foxI			3	PAM18_4230	AmpDh3	2.98282	ampDh3
	PAM18_2608	extracytoplasmic-function sigma-70 factor	2.4023	pvdS				PAM18_4612	hypothetical protein	2.74753	-
	PAM18_3035	putative transcriptional regulator	2.67463	-			Not in COGs	PAM18_0007	hypothetical protein	4.93298	-
	PAM18_3129	putative sigma-70 factor, ECF subfamily	2.02284	-			68	PAM18_0071	hypothetical protein	2.08132	-
	PAM18_3270	RNA polymerase sigma factor SigX	2.09489	sigX				PAM18_0101	hypothetical protein	2.12313	-
	PAM18_3440	putative transcriptional regulator	3.86481	-				PAM18_0102	hypothetical protein	2.09072	-
	PAM18_4328	putative transcriptional regulator	2.25934	-				PAM18_0311	hypothetical protein	2.08687	-
	PAM18_5219	histidine utilization repressor HutC	2.21865	hutC				PAM18_0529	hypothetical protein	3.32727	-
	PAM18_5273	putative transcriptional regulator	2.9024	-				PAM18_0621	hypothetical protein	6.12918	-
DNA replication,recombination,and repair	PAM18_0696	excinuclease ABC subunit A	2.11988	uvrA				PAM18_0629	hypothetical protein	3.89445	-
2	PAM18_1326	DNA mismatch repair protein MutS	3.51448	mutS				PAM18_0799	hypothetical protein	2.52415
Cell envelope biogenesis,outer membrane	PAM18_1269	putative Resistance-Nodulation-Cell Division (RND) efflux membrane fusion protein precursor	3.17049	-				PAM18_0865	hypothetical protein	2.16119	-
9	PAM18_1298	putative outer membrane protein precursor	2.66479	-				PAM18_0878	hypothetical protein	2.60894	-
	PAM18_1310	2-dehydro-3-deoxyphosphooctonate aldolase	2.67109	kdsA				PAM18_0879	hypothetical protein	2.12714	-
	PAM18_3913	putative outer membrane protein precursor	2.39451	-				PAM18_1017	hypothetical protein	2.69029	-
	PAM18_3917	hypothetical protein	2.2208	-				PAM18_1018	hypothetical protein	2.24912	-
	PAM18_4485	putative mechanosensitive ion channel family protein	2.73	-				PAM18_1231	hypothetical protein	2.16692	-
	PAM18_4495	putative peptidase	2.08033	-				PAM18_1258	hypothetical protein	2.50483	-
	PAM18_5577	putative glycosyltransferase	2.69419	-				PAM18_1336	hypothetical protein	2.09165	-
	PAM18_3488	hypothetical protein	2.16799	-				PAM18_1345	hypothetical protein	2.22613	-
Cell motility and secretion	PAM18_5065	flagellar motor protein MotA	2.37707	motA				PAM18_1351	hypothetical protein	2.68271	-
4	PAM18_4056	fimbrial subunit CupC1	2.22582	cupC1				PAM18_1360	hypothetical protein	2.32227	-
	PAM18_4617	type 4 fimbrial precursor PilA	2.99935	pilA				PAM18_1480	hypothetical protein	2.01354	-
	PAM18_5158	type 4 fimbrial biogenesis protein PilN	2.16055	pilN				PAM18_1482	hypothetical protein	2.06892	-
Posttranslational modification,protein turnover,chaperones	PAM18_0027	putative peptidyl-prolyl isomerase	3.0289	-				PAM18_1551	hypothetical protein	2.14058	-
11	PAM18_0458	putative ClpA/B protease ATP binding subunit	2.29382	-				PAM18_1568	hypothetical protein	2.35725	-
	PAM18_1457	putative peroxidase	3.6189	-				PAM18_1596	hypothetical protein	2.05956	-
	PAM18_1515	putative antioxidant protein	4.64394	-				PAM18_1597	hypothetical protein	2.33542	-
	PAM18_1837	heat-shock protein IbpA	3.46064	ibpA				PAM18_1623	hypothetical protein	2.24601	-
	PAM18_2359	thioredoxin reductase 1	2.25747	trxB1				PAM18_1630	hypothetical protein	2.00253	-
	PAM18_3038	maleylacetoacetate isomerase	25.2368	maiA				PAM18_1658	hypothetical protein	2.45136	-
	PAM18_3244	trigger factor	2.16807	tig				PAM18_1675	hypothetical protein	2.13606	-
	PAM18_4192	putative alkyl hydroperoxide reductase	2.18411	-				PAM18_1951	hypothetical protein	3.12411	-
	PAM18_4476	chaperonin GroEL	2.61709	groEL				PAM18_2252	hypothetical protein	2.47115	-
	PAM18_4869	molecular chaperone DnaK	2.11753	dnaK				PAM18_2306	putative transcriptional regulator	2.49588	-
Inorganic ion transport and metabolism	PAM18_0592	ApaG	2.26781	apaG				PAM18_2466	LecA	4.70529	lecA
16	PAM18_0823	putative heme oxygenase	2.39069	-				PAM18_2468	hypothetical protein	2.23382	-
	PAM18_1003	putative ATP-binding component of ABC taurine transporter	2.55392	-				PAM18_2477	hypothetical protein	2.22179	-
	PAM18_1009	hypothetical protein	3.51918	-				PAM18_2494	putative acetyltransferase	2.00966	-
	PAM18_2369	sulfur relay protein TusC	3.38306	-				PAM18_2575	hypothetical protein	2.33267	-
	PAM18_2370	sulfur transfer complex subunit TusD	2.62258	-				PAM18_2893	hypothetical protein	5.31997	-
	PAM18_2372	putative thiosulfate sulfurtransferase	2.6853	-				PAM18_3146	hypothetical protein	8.58021	-
	PAM18_3537	putative siderophore receptor	2.33445	-				PAM18_3147	hypothetical protein	5.50505	-
	PAM18_3601	putative heme utilization protein precursor	2.22616	-				PAM18_3148	putative enzyme	5.55712	-
	PAM18_3606	putative metal transporter	3.18874	-				PAM18_3150	hypothetical protein	2.54802	-
	PAM18_4366	heme oxygenase	2.77185	hemO				PAM18_3151	hypothetical protein	2.17419	-
	PAM18_4448	ferrous iron transport protein B	3.09477	feoB				PAM18_3167	hypothetical protein	3.38285	-
	PAM18_4605	putative outer membrane ferric siderophore receptor	2.0251	-				PAM18_3318	hypothetical protein	2.79481	-
	PAM18_1040	putative transmembrane sensor	2.7156	-				PAM18_3368	hypothetical protein	2.07439	-
	PAM18_2572	Anti-sigma factor FoxR	2.87387	foxR				PAM18_3666	hypothetical protein	2.10451	-
	PAM18_2653	putative transmembrane sensor	2.74919	-				PAM18_3668	putative CheW domain protein	2.8228	-
Secondary metabolites biosynthesis,transport,and catabolism	PAM18_3037	fumarylacetoacetase	16.6446	fahA				PAM18_3799	hypothetical protein	2.26874	-
2	PAM18_2812	hypothetical protein	4.8086	-				PAM18_3938	hypothetical protein	2.30965	-
General function prediction only	PAM18_0148	putative oxidoreductase	2.21401	-				PAM18_4118	hypothetical protein	5.1894	-
16	PAM18_0353	protease PfpI	2.17302	pfpI				PAM18_4128	hypothetical protein	2.46332	-
	PAM18_0488	putative phosphoribosyl transferase	2.5184	-				PAM18_4129	hypothetical protein	2.34533	-
	PAM18_0597	putative phosphotransferase	2.09457	-				PAM18_4195	alkaline ceramidase	3.26475	-
	PAM18_1815	hypothetical protein	2.15386	-				PAM18_4216	putative bacteriophage integrase	2.01641	-
	PAM18_2418	putative nitroreductase	2.66271	-				PAM18_4232	hypothetical protein	2.16886	-
	PAM18_2436	acetyltransferase	3.14356	-				PAM18_4347	hypothetical protein	2.42597	-
	PAM18_2579	hypothetical protein	2.12851	-				PAM18_4415	hypothetical protein	2.01524	-
	PAM18_2962	kynurenine formamidase, KynB	7.10346	kynB				PAM18_4416	putative lipoprotein	2.22848	-
	PAM18_3300	hypothetical protein	4.68704	-				PAM18_4629	hypothetical protein	2.38425	-
	PAM18_3426	putative hydrolase	2.09337	-				PAM18_4832	hypothetical protein	2.19025	-
	PAM18_3592	phosphonoacetaldehyde hydrolase	2.00681	phnX				PAM18_4843	hypothetical protein	2.17139	-
	PAM18_4556	hypothetical protein	2.08552	-				PAM18_4937	hypothetical protein	2.75749	-
	PAM18_4688	putative ABC transporter ATP-binding protein	2.42092	-				PAM18_4986	putative phosphate starvation-inducible protein	2.17405	-
	PAM18_5547	alcohol dehydrogenase	3.24704	adhA				PAM18_5391	hypothetical protein	2.14427	-
	PAM18_5613	ribosome biogenesis GTP-binding protein YsxC	2.93627	engB				PAM18_5602	hypothetical protein	2.98095	-
Function unknown	PAM18_0142	hypothetical protein	6.13605	-				PAM18_5603	hypothetical protein	2.42894	-
9	PAM18_0279	hypothetical protein	2.04279	-
	PAM18_1138	hypothetical protein	2.89822	-
	PAM18_1451	putative serine protease	3.14324	-
	PAM18_3254	UDP-2,3-diacylglucosamine hydrolase	2.77495	-
	PAM18_3881	pyocin killing protein	2.95768	pyoS3A
	PAM18_4073	hypothetical protein	2.38968	-
	PAM18_4092	hypothetical protein	2.55204	-
	PAM18_5568	hypothetical protein	2.34535	-
Signal transduction mechanisms	PAM18_1503	putative sensor/response regulator hybrid	14.5475	-
6	PAM18_1656	hypothetical protein	2.10709	-
	PAM18_2469	putative EAL domain	2.46169	-
	PAM18_3675	two-component response regulator CheY	2.87781	cheY
	PAM18_4954	putative two-component response regulator	5.00779	-
	PAM18_5040	hypothetical protein	2.23298	-
Intracellular trafficking and secretion	PAM18_4391	TadA ATPase	2.72455	tadA
Defense mechanisms	PAM18_5664	putative beta-lactamase	2.14179	-
Not in COGs	PAM18_0028	hypothetical protein	3.73469	-
35	PAM18_0343	hypothetical protein	2.31756	-
	PAM18_0459	hypothetical protein	2.27807	-
	PAM18_0522	nitric-oxide reductase subunit C	4.75685	norC
	PAM18_0525	hypothetical protein	3.1188	-
	PAM18_0611	transcriptional regulator PrtN	2.37686	prtN
	PAM18_1227	hypothetical protein	2.08449	-
	PAM18_1271	hypothetical protein	2.10253	-
	PAM18_1284	hypothetical protein	4.47313	-
	PAM18_1472	hypothetical protein	2.40978	-
	PAM18_1563	hypothetical protein	2.19841	-
	PAM18_1582	alginate and motility regulator Z	2.94324	amrZ
	PAM18_1918	hypothetical protein	2.10458	-
	PAM18_2206	hypothetical protein	2.00325	-
	PAM18_2437	hypothetical protein	2.6227	-
	PAM18_2795	inner centromere protein	3.72047	-
	PAM18_2813	hypothetical protein	5.8927	-
	PAM18_3121	hypothetical protein	2.41143	-
	PAM18_3187	hypothetical protein	2.05949	-
	PAM18_3248	hypothetical protein	2.07508	-
	PAM18_3272	CfrX protein	2.0203	cfrX
	PAM18_3279	putative membrain protein	2.87088	-
	PAM18_3299	hypothetical protein	2.68073	-
	PAM18_3717	hypothetical protein	4.22513
	PAM18_3786	hypothetical protein	12.3905	-
	PAM18_3787	hypothetical protein	2.67299	-
	PAM18_3788	hypothetical protein	3.48697	-
	PAM18_3909	hypothetical protein	2.23812	-
	PAM18_4082	hypothetical protein	2.11718	-
	PAM18_4323	hypothetical protein	2.23086	-
	PAM18_4447	hypothetical protein	2.73252	-
	PAM18_4704	hypothetical protein	2.7885	-
	PAM18_5044	hypothetical protein	4.10975	-
	PAM18_5292	hypothetical protein	2.76864	-
	PAM18_5525	hypothetical protein	2.11068	-
